# Supplementary material for: Knockout of ABC Transporter ABCG4 Gene Confers Resistance to Cry1 Proteins in Ostrinia furnacalis
Source: Toxins (Basel). 2022 Jan 12;14(1):52. doi: 10.3390/toxins14010052 (PMC8780026; doi:10.3390/toxins14010052)
Supplement: Supplementary file 1 [file toxins-14-00052-s001.zip]

Archive with 1 entries (1 files):
- toxins-1524342-supplementary.pdf
